# Supplementary material for: Metabolic Alterations Induced by a Seizure-Causing Sodium Channel Mutation and their Partial Normalization by Dietary α-Linolenic Acid in Drosophila
Source: Neurochem Res. 2026 Jan 20;51(1):51. doi: 10.1007/s11064-026-04673-2 (PMC12819498; doi:10.1007/s11064-026-04673-2)
Supplement: Supplementary file 2 — Supplementary Material 2 [file 11064_2026_4673_MOESM2_ESM.csv]

Compound Name	Workflow	m/z	Retention Time
(S)-equol	TargetPeak	192	15.29
(S)-equol	Confirming	371	15.29
(S)-equol	Confirming	386	15.29
0-ITSD 13C4D315N-aspartic acid	TargetPeak	239.2	9.56
0-ITSD 13C4D315N-aspartic acid	Confirming	222.1	9.56
0-ITSD 13C4D315N-aspartic acid	Confirming	240.2	9.56
0-ITSD 13C4D4-succinic acid	TargetPeak	255.1	8.12
0-ITSD 13C4D4-succinic acid	Confirming	147.1	8.12
0-ITSD 13C4D4-succinic acid	Confirming	149.1	8.12
0-ITSD 13C6,D7-glucose	TargetPeak	327.2	11.78
0-ITSD 13C6,D7-glucose	Confirming	210.1	11.78
0-ITSD 13C6,D7-glucose	Confirming	223.1	11.78
0-ITSD D4-Citric acid	TargetPeak	185	10.3
0-ITSD D4-Citric acid	Confirming	276	10.3
0-ITSD D4-Citric acid	Confirming	350	10.3
0-ITSD D4-Succinic acid	TargetPeak	251	7.12
0-ITSD D4-Succinic acid	Confirming	266	7.12
0-ITSD D8-Valine	TargetPeak	152	6.28
0-ITSD D8-Valine	Confirming	226	6.28
0-ITSD D8-Valine	Confirming	254	6.28
0-ITSD L-Glutamic acid	TargetPeak	250	9.2
0-ITSD L-Glutamic acid	Confirming	131	9.2
0-ITSD L-Glutamic acid	Confirming	160	9.2
0-ITSD L-Glutamine	TargetPeak	160	8.63
0-ITSD L-Lysine	TargetPeak	161	10.89
0-ITSD L-Lysine	Confirming	175	10.89
0-ITSD L-Lysine	Confirming	234	10.89
0-ITSD L-Methionine	TargetPeak	180	8.6
0-ITSD L-Methionine	Confirming	131	8.6
0-ITSD L-Methionine	Confirming	221	8.6
0-ITSD L-Serine	TargetPeak	206	7.48
0-ITSD L-Serine	Confirming	220	7.48
0-ITSD L-Serine	Confirming	280	7.48
0-ITSD L-Tryptophan	TargetPeak	211	12.31
0-ITSD L-Tryptophan	Confirming	293	12.31
1-Octadecanol	TargetPeak	327	12.02
1-Octadecanol	Confirming	255	12.02
1-Octadecanol	Confirming	241	12.02
13C Glucose	TargetPeak	323	10.85
13C Glucose	Confirming	220	10.85
13C Glucose	Confirming	206	10.85
13C Lactate	TargetPeak	119	4.7
13C Lactate	Confirming	193	4.7
13C Lactate	Confirming	222	4.7
13C2-Fumarate	TargetPeak	247	7.42
13C2-Fumarate	Confirming	219	7.42
17-alpha-Hydroxyprogesterone	TargetPeak	429	17.44
17-alpha-Hydroxyprogesterone	Confirming	460	17.44
17-alpha-Hydroxyprogesterone	Confirming	339	17.44
2-Deoxy-glucose	TargetPeak	217	10.17
2-Deoxy-glucose	Confirming	276	10.17
2-Deoxy-glucose	Confirming	319	10.17
2-Deoxy-glucose-6-phosphate	TargetPeak	315	12.27
2-Deoxy-glucose-6-phosphate	Confirming	357	12.27
2-Deoxy-glucose-6-phosphate	Confirming	370	12.27
2-Hydroxybutyric acid	TargetPeak	131	6.42
2-Hydroxybutyric acid	Confirming	205	6.42
2-Hydroxybutyric acid	Confirming	147	6.42
2-Hydroxybutyric acid	Confirming	205	6.42
2-Hydroxybutyric acid	TargetPeak	131	6.42
2-Hydroxybutyric acid	Confirming	147	6.42
2-Hydroxyglutaric acid	TargetPeak	247	8.92
2-Hydroxyglutaric acid	Confirming	203	8.92
2-Hydroxyglutaric acid	Confirming	129	8.92
2-Isopropylmalate	TargetPeak	275	8.97
2-Isopropylmalate	Confirming	349	8.97
2-Isopropylmalate	Confirming	377	8.97
2-Oxoadipic acid	TargetPeak	258	9.44
2-Oxoadipic acid	Confirming	302	9.44
2-Oxoadipic acid	Confirming	318	9.44
2-phosphoglyceric acid	TargetPeak	299	11.07
2-phosphoglyceric acid	Confirming	315	11.07
2-phosphoglyceric acid	Confirming	369	11.07
3-Hydroxyanthranilic acid	TargetPeak	354	10.61
3-Hydroxyanthranilic acid	Confirming	192	10.61
3-Hydroxyanthranilic acid	Confirming	248	10.61
3-Hydroxybutyric acid	TargetPeak	151	9.98
3-Hydroxybutyric acid	Confirming	191	9.98
3-Hydroxybutyric acid	Confirming	233	9.98
3-Hydroxyisobutyric acid	TargetPeak	233	6.75
3-Hydroxyisobutyric acid	Confirming	146	6.75
3-Hydroxyisobutyric acid	Confirming	233	6.75
3-Hydroxykynurenine	TargetPeak	280	13.17
3-Hydroxykynurenine	Confirming	306	13.17
3-Hydroxykynurenine	Confirming	218	13.17
3-Hydroxypropionic acid	TargetPeak	219	5.61
3-Hydroxypropionic acid	Confirming	177	5.61
3-Hydroxypropionic acid	Confirming	133	5.61
3-Hydroxypyruvate	TargetPeak	262	7.27
3-Hydroxypyruvate	Confirming	246	7.27
3-Phosphoglyceric acid	TargetPeak	357	10.25
3-Phosphoglyceric acid	Confirming	387	10.25
3-Phosphoglyceric acid	Confirming	315	10.25
4-Pyridoxic acid (PA)	TargetPeak	384	11
4-Pyridoxic acid (PA)	Confirming	309	11
4-Pyridoxic acid (PA)	Confirming	266	11
5-Hydroxy-L-tryptophan	TargetPeak	290	13.2
5-Hydroxy-L-tryptophan	Confirming	493	13.2
6-Phosphogluconic acid	TargetPeak	387	13.14
6-Phosphogluconic acid	Confirming	357	13.14
6-Phosphogluconic acid	Confirming	315	13.14
6HAA	TargetPeak	261	8.86
6HAA	Confirming	186	8.86
6HAA	Confirming	171	8.86
7-Dehydrocholesterol	TargetPeak	351	20.26
7-Dehydrocholesterol	Confirming	325	20.26
7-Dehydrocholesterol	Confirming	456	20.26
Acetoacetic acid	TargetPeak	188	5.5
Acetoacetic acid	Confirming	203	5.5
Acetoacetic acid	Confirming	172	5.5
Aconitic acid	TargetPeak	229	9.94
Aconitic acid	Confirming	375	9.94
Aconitic acid	Confirming	285	9.94
Adenine	TargetPeak	264	10.68
Adenine	Confirming	192	10.68
Adenine	Confirming	279	10.68
Adenosine	TargetPeak	230	14.21
Adenosine	Confirming	236	14.21
Adenosine	Confirming	245	14.21
Adonitol	TargetPeak	217	9.8
Adonitol	Confirming	319	9.8
Adonitol	Confirming	422	9.8
Alanine	TargetPeak	116	5.21
Alanine	Confirming	190	5.21
Alanine	Confirming	218	5.21
alpha-Ketoglutaric Acid	TargetPeak	198	8.95
alpha-Ketoglutaric Acid	Confirming	156	8.95
alpha-Ketoglutaric Acid	Confirming	288	8.95
Alpha-KIV (alpha-Ketoisovaleric acid)	TargetPeak	202	5.53
Alpha-KIV (alpha-Ketoisovaleric acid)	Confirming	186	5.53
Alpha-KIV (alpha-Ketoisovaleric acid)	Confirming	128	5.53
Alpha-KMV (3-Methyl-2-oxovaleric acid)	TargetPeak	189	5.98
Alpha-KMV (3-Methyl-2-oxovaleric acid)	Confirming	200	5.98
Alpha-KMV (3-Methyl-2-oxovaleric acid)	Confirming	172	5.98
Alpha_KIC (Ketoleucine)	TargetPeak	216	6.29
Alpha_KIC (Ketoleucine)	Confirming	200	6.29
Alpha_KIC (Ketoleucine)	Confirming	189	6.29
Aminoadipic acid	TargetPeak	260	9.76
Aminoadipic acid	Confirming	217	9.76
Aminoadipic acid	Confirming	362	9.76
Anthranilic acid	TargetPeak	266	9.19
Anthranilic acid	Confirming	281	9.19
Anthranilic acid	Confirming	192	9.19
Arachidic acid	TargetPeak	369	13.29
Arachidic acid	Confirming	325	13.29
Arachidic acid	Confirming	341	13.29
Arachidonic acid	TargetPeak	361	12.99
Arachidonic acid	Confirming	376	12.99
Arachidonic acid	Confirming	319	12.99
Argininosuccinic acid	TargetPeak	446	14.63
Argininosuccinic acid	Confirming	414	14.63
Argininosuccinic acid	Confirming	374	14.63
Asparagine	TargetPeak	231	9.5
Asparagine	Confirming	116	9.5
Asparagine	Confirming	188	9.5
Aspartatic acid	TargetPeak	232	8.6
Aspartatic acid	Confirming	218	8.6
Aspartatic acid	Confirming	188	8.6
Behenic acid	TargetPeak	397	14.32
Behenic acid	Confirming	369	14.32
Behenic acid	Confirming	353	14.32
beta-Alanine	TargetPeak	248	8
beta-Alanine	Confirming	174	8
beta-Alanine	Confirming	290	8
beta-Estradiol	TargetPeak	285	14.77
beta-Estradiol	Confirming	416	14.77
beta-Estradiol	Confirming	326	14.77
beta-Hydroxy beta-Methylbutyric acid (HMB)	TargetPeak	131	6.27
beta-Hydroxy beta-Methylbutyric acid (HMB)	Confirming	247	6.27
beta-Hydroxy beta-Methylbutyric acid (HMB)	Confirming	147	6.27
beta-Hydroxybutyrate (3-Hydroxybutyric acid)	TargetPeak	131	9.98
beta-Hydroxybutyrate (3-Hydroxybutyric acid)	Confirming	147	9.98
beta-Hydroxybutyrate (3-Hydroxybutyric acid)	Confirming	247	9.98
Biochanin A	TargetPeak	413	16.01
Biochanin A	Confirming	199	16.01
Biochanin A	Confirming	177	16.01
Cadaverine	TargetPeak	176	11.96
Cadaverine	Confirming	175	11.96
Cadaverine	Confirming	174	11.96
Cholesterol	TargetPeak	368	19.13
Cholesterol	Confirming	329	19.13
Cholesterol	Confirming	353	19.13
Cinnamic acid	TargetPeak	205	8.85
Cinnamic acid	Confirming	220	8.85
Cinnamic acid	Confirming	161	8.85
Citraconic acid	TargetPeak	259	7.41
Citraconic acid	Confirming	229	7.41
Citraconic acid	Confirming	215	7.41
Citric acid	TargetPeak	183	10.34
Citric acid	Confirming	273	10.34
Citric acid	Confirming	347	10.34
Citrulline	TargetPeak	157	10.37
Citrulline	Confirming	256	10.37
Citrulline	Confirming	142	10.37
Cotinine	TargetPeak	176	10.82
Cotinine	Confirming	147	10.82
Cotinine	Confirming	98	10.82
Creatinine	TargetPeak	115	8.84
Creatinine	Confirming	329	8.84
Creatinine	Confirming	143	8.84
Cysteine	TargetPeak	220	8.83
Cysteine	Confirming	218	8.83
Cysteine	Confirming	322	8.83
Cytidine	TargetPeak	259	13.43
Cytidine	Confirming	245	13.43
Cytidine	Confirming	213	13.43
Cytosine	TargetPeak	254	8.64
Cytosine	Confirming	240	8.64
Cytosine	Confirming	170	8.64
D3-Malic acid	TargetPeak	236	8.36
D3-Malic acid	Confirming	247	8.36
D3-Malic acid	Confirming	310	8.36
D3-Methylcitric acid	TargetPeak	290	10.44
D3-Methylcitric acid	Confirming	364	10.44
D3-Methylcitric acid	Confirming	380	10.44
D3-Methylmalonic acid	TargetPeak	221	6.28
D3-Methylmalonic acid	Confirming	250	6.28
D3-Methylmalonic acid	Confirming	265	6.28
D4-Serotonin	TargetPeak	365	14.51
D4-Serotonin	Confirming	453	14.51
D4-Serotonin	Confirming	178	14.51
D_6HAA	TargetPeak	271	8.82
D_6HAA	Confirming	195	8.82
D_6HAA	Confirming	180	8.82
Decanoic acid	TargetPeak	229	9.05
Decanoic acid	Confirming	129	9.05
Decanoic acid	Confirming	117	9.05
Dehydroepiandrosterone (DHEA)	TargetPeak	268	14.45
Dehydroepiandrosterone (DHEA)	Confirming	358	14.45
Dehydroepiandrosterone (DHEA)	Confirming	260	14.45
Deoxyuridine	TargetPeak	103	12.92
Deoxyuridine	Confirming	171	12.92
Deoxyuridine	Confirming	261	12.92
Dihydroxyacetone phosphate	TargetPeak	400	9.9
Dihydroxyacetone phosphate	Confirming	315	9.9
Dihydroxyacetone phosphate	Confirming	225	9.9
Dihydroxyphenylalanine (DOPA)	TargetPeak	267	11.73
Dihydroxyphenylalanine (DOPA)	Confirming	218	11.73
Dihydroxyphenylalanine (DOPA)	Confirming	368	11.73
DOPAL	TargetPeak	267	9.94
DOPAL	Confirming	179	9.94
Dopamine	TargetPeak	174	11.68
Dopamine	Confirming	426	11.68
Dulcitol	TargetPeak	309	10.96
Dulcitol	Confirming	217	10.96
Dulcitol	Confirming	205	10.96
Epinephrine	TargetPeak	116	11.09
Epinephrine	Confirming	355	11.09
Epinephrine	Confirming	456	11.09
Ergosterol	TargetPeak	468	20.36
Ergosterol	Confirming	363	20.36
Ergosterol	Confirming	337	20.36
Erythrose	TargetPeak	205	8.14
Erythrose	Confirming	117	8.14
Erythrose	Confirming	161	8.14
Fructose	TargetPeak	307	10.59
Fructose	Confirming	217	10.59
Fructose	Confirming	277	10.59
Fructose 6-phosphate	TargetPeak	315	12.65
Fructose 6-phosphate	Confirming	387	12.65
Fructose 6-phosphate	Confirming	357	12.65
Fumaric acid	TargetPeak	245	7.41
Fumaric acid	Confirming	217	7.41
Fumaric acid	Confirming	143	7.41
Galactose	TargetPeak	319	10.86
Galactose	Confirming	205	10.86
Galactose	Confirming	217	10.86
Gamma-aminobutyric acid	TargetPeak	174	8.68
Gamma-aminobutyric acid	Confirming	304	8.68
Gamma-aminobutyric acid	Confirming	246	8.68
Gluconic acid	TargetPeak	333	11.25
Gluconic acid	Confirming	292	11.25
Gluconic acid	Confirming	423	11.25
Glucose	TargetPeak	319	10.85
Glucose	Confirming	205	10.85
Glucose	Confirming	217	10.85
Glucose 6-phosphate	TargetPeak	387	12.72
Glucose 6-phosphate	Confirming	315	12.72
Glucose 6-phosphate	Confirming	357	12.72
Glucuronic Acid	TargetPeak	333	12.02
Glucuronic Acid	Confirming	364	12.02
Glucuronic Acid	Confirming	305	12.02
Glutamic acid	TargetPeak	246	9.21
Glutamic acid	Confirming	128	9.21
Glutamic acid	Confirming	156	9.21
Glutamine	TargetPeak	230	8.63
Glutamine	Confirming	258	8.63
Glutamine	Confirming	156	8.63
Glyceraldehyde 3-phosphate	TargetPeak	328	9.76
Glyceraldehyde 3-phosphate	Confirming	211	9.76
Glyceraldehyde 3-phosphate	Confirming	315	9.76
Glyceric acid	TargetPeak	292	7.26
Glyceric acid	Confirming	189	7.26
Glyceric acid	Confirming	205	7.26
Glycerol	TargetPeak	205	6.8
Glycerol	Confirming	218	6.8
Glycerol	Confirming	293	6.8
Glycerol Monolaurate (GML)	TargetPeak	315	12.22
Glycerol Monolaurate (GML)	Confirming	183	12.22
Glycerol Monolaurate (GML)	Confirming	403	12.22
Glycine	TargetPeak	174	7.12
Glycine	Confirming	248	7.12
Glycine	Confirming	276	7.12
Guanine	TargetPeak	352	12.83
Guanine	Confirming	367	12.83
Guanine	Confirming	264	12.83
Guanosine	TargetPeak	324	15.01
Guanosine	Confirming	245	15.01
Guanosine	Confirming	280	15.01
Heneicosanoic acid	TargetPeak	383	13.78
Heneicosanoic acid	Confirming	355	13.78
Heneicosanoic acid	Confirming	339	13.78
Heptadecanoic acid	TargetPeak	327	12
Heptadecanoic acid	Confirming	299	12
Heptadecanoic acid	Confirming	283	12
Heptanoic acid	TargetPeak	187	5.87
Heptanoic acid	Confirming	117	5.87
Heptanoic acid	Confirming	145	5.87
Histamine	TargetPeak	312	10.68
Histamine	Confirming	226	10.68
Histamine	Confirming	174	10.68
Histidine	TargetPeak	154	10.91
Histidine	Confirming	254	10.91
Histidine	Confirming	356	10.91
Homocysteine	TargetPeak	234	9.49
Homocysteine	Confirming	128	9.49
Homocysteine	Confirming	219	9.49
Homoserine	TargetPeak	128	8.11
Homoserine	Confirming	218	8.11
Homoserine	Confirming	292	8.11
Hypotaurine	TargetPeak	188	9.13
Hypotaurine	Confirming	174	9.13
Hypotaurine	Confirming	310	9.13
Hypoxanthine	TargetPeak	265	11.23
Hypoxanthine	Confirming	280	11.23
Hypoxanthine	Confirming	206	11.23
Indole-3-propionic acid	TargetPeak	333	11.72
Indole-3-propionic acid	Confirming	202	11.72
Indole-3-propionic acid	Confirming	318	11.72
Indoleacetaldehyde	TargetPeak	246	10.95
Indoleacetaldehyde	Confirming	215	10.95
Indoleacetaldehyde	Confirming	204	10.95
Indoleacetic acid	TargetPeak	319	11.13
Indoleacetic acid	Confirming	202	11.13
Indoleacetic acid	Confirming	304	11.13
Indoleacrylic acid	TargetPeak	331	13.05
Indoleacrylic acid	Confirming	242	13.05
Indoleacrylic acid	Confirming	316	13.05
Indolelactic acid	TargetPeak	421	12.11
Indolelactic acid	Confirming	202	12.11
Indolelactic acid	Confirming	406	12.11
Inosine	TargetPeak	217	13.86
Inosine	Confirming	230	13.86
Inosine	Confirming	245	13.86
Inotisol	TargetPeak	318	11.72
Inotisol	Confirming	217	11.72
Inotisol	Confirming	305	11.72
Isocitratic acid	TargetPeak	245	10.33
Isocitratic acid	Confirming	273	10.33
Isocitratic acid	Confirming	347	10.33
Isoleucine	TargetPeak	158	6.99
Isoleucine	Confirming	218	6.99
Isoleucine	Confirming	232	6.99
Itaconic acid	TargetPeak	259	7.36
Itaconic acid	Confirming	215	7.36
Itaconic acid	Confirming	201	7.36
ITSD D4-Citrate	TargetPeak	185	10.3
ITSD D4-Citrate	Confirming	276	10.3
ITSD D4-Citrate	Confirming	350	10.3
ITSD D4-Succinate	TargetPeak	251	7.12
ITSD D4-Succinate	Confirming	266	7.12
ITSD D8-Valine	TargetPeak	152	6.28
ITSD D8-Valine	Confirming	226	6.28
ITSD D8-Valine	Confirming	254	6.28
ITSD L-Glutamate	TargetPeak	250	9.2
ITSD L-Glutamate	Confirming	131	9.2
ITSD L-Glutamate	Confirming	160	9.2
ITSD L-Glutamine	TargetPeak	160	8.63
ITSD L-Lysine	TargetPeak	161	10.89
ITSD L-Lysine	Confirming	175	10.89
ITSD L-Lysine	Confirming	234	10.89
ITSD L-Methionine	TargetPeak	180	8.6
ITSD L-Methionine	Confirming	131	8.6
ITSD L-Methionine	Confirming	221	8.6
ITSD L-Serine	TargetPeak	206	7.48
ITSD L-Serine	Confirming	220	7.48
ITSD L-Serine	Confirming	280	7.48
ITSD L-Tryptophan	TargetPeak	211	12.31
ITSD L-Tryptophan	Confirming	293	12.31
Kynurenic acid	TargetPeak	318	11.64
Kynurenic acid	Confirming	231	11.64
Kynurenic acid	Confirming	304	11.64
Kynurenine	TargetPeak	192	12.18
Kynurenine	Confirming	424	12.18
Kynurenine	Confirming	307	12.18
Lactic acid	TargetPeak	117	4.7
Lactic acid	Confirming	190	4.7
Lactic acid	Confirming	219	4.7
Lauric acid	TargetPeak	257	9.44
Lauric acid	Confirming	117	9.44
Lauric acid	Confirming	129	9.44
Leucine	TargetPeak	158	6.81
Leucine	Confirming	218	6.81
Leucine	Confirming	232	6.81
Linoleic acid	TargetPeak	337	12.3
Linoleic acid	Confirming	262	12.3
Linolenic acid	TargetPeak	335	12.33
Linolenic acid	Confirming	350	12.33
Lysine	TargetPeak	174	10.91
Lysine	Confirming	156	10.91
Lysine	Confirming	230	10.91
Malic acid	TargetPeak	233	8.38
Malic acid	Confirming	245	8.38
Malic acid	Confirming	307	8.38
Malonic acid	TargetPeak	233	6.21
Malonic acid	Confirming	248	6.21
Malonic acid	Confirming	217	6.21
Mandelic acid	TargetPeak	179	8.3
Mandelic acid	Confirming	253	8.3
Mandelic acid	Confirming	281	8.3
Mannitol	TargetPeak	319	10.93
Mannitol	Confirming	217	10.93
Mannitol	Confirming	205	10.93
Mannose	TargetPeak	319	10.67
Mannose	Confirming	217	10.67
Mannose	Confirming	205	10.67
Melatonin	TargetPeak	232	13.05
Melatonin	Confirming	245	13.05
Melatonin	Confirming	304	13.05
Methionine	TargetPeak	176	8.62
Methionine	Confirming	128	8.62
Methionine	Confirming	219	8.62
Methioninesulfoxamine	TargetPeak	224	11.71
Methioninesulfoxamine	Confirming	128	11.71
Methioninesulfoxamine	Confirming	202	11.71
Methyl Citric acid	TargetPeak	287	10.44
Methyl Citric acid	Confirming	361	10.44
Methyl Citric acid	Confirming	377	10.44
Methylmalonic acid	TargetPeak	247	6.28
Methylmalonic acid	Confirming	218	6.28
Methylmalonic acid	Confirming	262	6.28
Mevalonic acid	TargetPeak	247	8.82
Mevalonic acid	Confirming	233	8.82
Mevalonic acid	Confirming	349	8.82
Monobutyrin	TargetPeak	291	8.26
Monobutyrin	Confirming	203	8.26
Monobutyrin	Confirming	71	8.26
Monocaprin	TargetPeak	375	11.34
Monocaprin	Confirming	287	11.34
Monocaprin	Confirming	155	11.34
Monocaproic	TargetPeak	319	9.37
Monocaproic	Confirming	231	9.37
Monocaproic	Confirming	99	9.37
Monocaprylin	TargetPeak	347	10.39
Monocaprylin	Confirming	259	10.39
Monocaprylin	Confirming	127	10.39
Monolaurin	TargetPeak	403	12.23
Monolaurin	Confirming	315	12.23
Monolaurin	Confirming	183	12.23
Monopropionin	TargetPeak	277	7.74
Monopropionin	Confirming	189	7.74
Monopropionin	Confirming	131	7.74
Myo-Inotisol	TargetPeak	318	11.72
Myo-Inotisol	Confirming	217	11.72
Myo-Inotisol	Confirming	305	11.72
Myristic acid	TargetPeak	285	10.54
Myristic acid	Confirming	241	10.54
Myristic acid	Confirming	257	10.54
N-Acetyl-D-Glucosamine	TargetPeak	319	11.61
N-Acetyl-D-Glucosamine	Confirming	205	11.61
N-Acetyl-D-Glucosamine	Confirming	217	11.61
N-Acetylaspartic acid	TargetPeak	274	9.48
N-Acetylaspartic acid	Confirming	184	9.48
N-Acetylaspartic acid	Confirming	230	9.48
N-Acetylcysteine	TargetPeak	364	9.64
N-Acetylcysteine	Confirming	260	9.64
N-Acetylcysteine	Confirming	233	9.64
N-acetylglutamatic acid	TargetPeak	244	10
N-acetylglutamatic acid	Confirming	274	10
N-acetylglutamatic acid	Confirming	288	10
N-Acetylglutamine	TargetPeak	203	10.55
N-Acetylglutamine	Confirming	319	10.55
N-Acetylglutamine	Confirming	216	10.55
N-Acetylglycine	TargetPeak	246	7.54
N-Acetylglycine	Confirming	218	7.54
N-Acetylglycine	Confirming	261	7.54
N-Acetylisoleucine	TargetPeak	200	8.08
N-Acetylisoleucine	Confirming	274	8.08
N-Acetylisoleucine	Confirming	302	8.08
N-Acetylleucine	TargetPeak	200	7.95
N-Acetylleucine	Confirming	274	7.95
N-Acetylleucine	Confirming	302	7.95
N-Acetylmethionine	TargetPeak	261	9.53
N-Acetylmethionine	Confirming	274	9.53
N-Acetylmethionine	Confirming	320	9.53
N-Acetylphenylalanine	TargetPeak	260	10.23
N-Acetylphenylalanine	Confirming	234	10.23
N-Acetylphenylalanine	Confirming	336	10.23
N-Acetylserine	TargetPeak	260	8.54
N-Acetylserine	Confirming	246	8.54
N-Acetylserine	Confirming	218	8.54
N-Acetyltyrosine	TargetPeak	260	11.73
N-Acetyltyrosine	Confirming	179	11.73
N-Acetyltyrosine	Confirming	424	11.73
N-Acetylvaline	TargetPeak	186	7.59
N-Acetylvaline	Confirming	260	7.59
N-Acetylvaline	Confirming	288	7.59
Niacin	TargetPeak	180	7.02
Niacin	Confirming	136	7.02
Niacin	Confirming	106	7.02
Nicotinuric acid	TargetPeak	309	10.62
Nicotinuric acid	Confirming	281	10.62
Nicotinuric acid	Confirming	234	10.62
Nonanoic acid	TargetPeak	215	7.51
Nonanoic acid	Confirming	117	7.51
Nonanoic acid	Confirming	129	7.51
Norepinephrine	TargetPeak	174	12.97
Norepinephrine	Confirming	355	12.97
Norepinephrine	Confirming	356	12.97
O-Phosphoethanolamine	TargetPeak	414	10.14
O-Phosphoethanolamine	Confirming	328	10.14
O-Phosphoethanolamine	Confirming	315	10.14
O-Phosphoserine	TargetPeak	356	10.42
O-Phosphoserine	Confirming	328	10.42
O-Phosphoserine	Confirming	211	10.42
Oleic acid	TargetPeak	339	12.32
Oleic acid	Confirming	199	12.32
Oleic acid	Confirming	384	12.32
Ornithine	TargetPeak	174	10.34
Ornithine	Confirming	200	10.34
Ornithine	Confirming	142	10.34
Orotic acid	TargetPeak	357	9.94
Orotic acid	Confirming	254	9.94
Orotic acid	Confirming	269	9.94
Oxaloacetic acid	TargetPeak	290	8.18
Oxaloacetic acid	Confirming	261	8.18
Oxaloacetic acid	Confirming	202	8.18
Palmitate	TargetPeak	313	11.53
Palmitate	Confirming	269	11.53
Palmitate	Confirming	285	11.53
Pantothenic acid	TargetPeak	291	11.21
Pantothenic acid	Confirming	420	11.21
Pantothenic acid	Confirming	247	11.21
Pentadecanoic acid	TargetPeak	299	11.02
Pentadecanoic acid	Confirming	117	11.02
Pentadecanoic acid	Confirming	129	11.02
Phenylalanine	TargetPeak	192	9.29
Phenylalanine	Confirming	218	9.29
Phenylalanine	Confirming	294	9.29
Phosphate	TargetPeak	211	7.76
Phosphate	Confirming	299	7.76
Phosphate	Confirming	314	7.76
Phosphoenolpyruvic acid	TargetPeak	369	10.03
Phosphoenolpyruvic acid	Confirming	389	10.03
Phosphoenolpyruvic acid	Confirming	211	10.03
Picolinic acid	TargetPeak	180	7.24
Picolinic acid	Confirming	136	7.24
Picolinic acid	Confirming	167	7.24
Pimelate	TargetPeak	155	9.14
Pimelate	Confirming	289	9.14
Pimelate	Confirming	217	9.14
Proline	TargetPeak	142	7.04
Proline	Confirming	216	7.04
Proline	Confirming	244	7.04
Propionylglycine	TargetPeak	260	7.92
Propionylglycine	Confirming	158	7.92
Propionylglycine	Confirming	102	7.92
Prostaglandin E2	TargetPeak	225	15.44
Prostaglandin E2	Confirming	353	15.44
Prostaglandin E2	Confirming	424	15.44
Pterin	TargetPeak	292	11.32
Pterin	Confirming	307	11.32
Pterin	Confirming	171	11.32
Putrescine	TargetPeak	214	11.38
Putrescine	Confirming	200	11.38
Putrescine	Confirming	174	11.38
Pyridoxal	TargetPeak	309	10.69
Pyridoxal	Confirming	293	10.69
Pyridoxal	Confirming	219	10.69
Pyridoxal 5'-Phosphate	TargetPeak	461	12.89
Pyridoxal 5'-Phosphate	Confirming	251	12.89
Pyridoxal 5'-Phosphate	Confirming	243	12.89
Pyridoxamine	TargetPeak	369	10.99
Pyridoxamine	Confirming	280	10.99
Pyridoxamine	Confirming	295	10.99
Pyridoxine	TargetPeak	370	10.77
Pyridoxine	Confirming	280	10.77
Pyridoxine	Confirming	295	10.77
Pyroglutamatic acid	TargetPeak	230	8.63
Pyroglutamatic acid	Confirming	258	8.63
Pyroglutamatic acid	Confirming	156	8.63
Pyruvic acid	TargetPeak	174	4.57
Pyruvic acid	Confirming	158	4.57
Pyruvic acid	Confirming	115	4.57
Quinolinic acid	TargetPeak	296	9.85
Quinolinic acid	Confirming	194	9.85
Quinolinic acid	Confirming	266	9.85
Ribose	TargetPeak	307	9.52
Ribose	Confirming	217	9.52
Ribose	Confirming	189	9.52
Ribose 5-phosphate	TargetPeak	315	11.77
Ribose 5-phosphate	Confirming	357	11.77
Ribose 5-phosphate	Confirming	403	11.77
Ribulose 5-phosphate	TargetPeak	357	11.79
Ribulose 5-phosphate	Confirming	315	11.79
Ribulose 5-phosphate	Confirming	341	11.79
Sedoheptulose	TargetPeak	319	11.93
Sedoheptulose	Confirming	217	11.93
Sedoheptulose	Confirming	157	11.93
Sedoheptulose 7-phosphate	TargetPeak	387	13.72
Sedoheptulose 7-phosphate	Confirming	315	13.72
Sedoheptulose 7-phosphate	Confirming	357	13.72
Serine	TargetPeak	204	7.49
Serine	Confirming	218	7.49
Serine	Confirming	278	7.49
Serotonin	TargetPeak	174	13.39
Serotonin	Confirming	290	13.39
Serotonin	Confirming	449	13.39
Sorbitol	TargetPeak	319	10.97
Sorbitol	Confirming	217	10.97
Sorbitol	Confirming	205	10.97
Spermidine	TargetPeak	201	14.26
Spermidine	Confirming	174	14.26
Spermidine	Confirming	144	14.26
Spermine	TargetPeak	329	18.15
Spermine	Confirming	201	18.15
Spermine	Confirming	160	18.15
Sphingosine	TargetPeak	204	13.34
Sphingosine	Confirming	500	13.34
Stearic acid	TargetPeak	341	12.44
Stearic acid	Confirming	297	12.44
Stearic acid	Confirming	313	12.44
Succinic acid	TargetPeak	247	7.13
Succinic acid	Confirming	172	7.13
Succinic acid	Confirming	262	7.13
Taurine	TargetPeak	326	9.53
Taurine	Confirming	174	9.53
Taurine	Confirming	188	9.53
Testosterone	TargetPeak	389	15.03
Testosterone	Confirming	268	15.03
Testosterone	Confirming	358	15.03
Threonine	TargetPeak	219	7.67
Threonine	Confirming	218	7.67
Threonine	Confirming	291	7.67
Thymidine	TargetPeak	170	13.43
Thymidine	Confirming	183	13.43
Thymidine	Confirming	199	13.43
Thymine	TargetPeak	270	7.79
Thymine	Confirming	255	7.79
Thymine	Confirming	239	7.79
Thymol	TargetPeak	222	7.14
Thymol	Confirming	207	7.14
Tiglyglycine	TargetPeak	286	8.8
Tiglyglycine	Confirming	184	8.8
Tiglyglycine	Confirming	168	8.8
Tridecanoic acid	TargetPeak	271	9.99
Tridecanoic acid	Confirming	117	9.99
Tridecanoic acid	Confirming	129	9.99
Tryptamine	TargetPeak	174	12.37
Tryptamine	Confirming	202	12.37
Tryptamine	Confirming	361	12.37
Tryptophan	TargetPeak	202	12.3
Tryptophan	Confirming	405	12.3
Tryptophan	Confirming	291	12.3
Tryptophol	TargetPeak	305	10.79
Tryptophol	Confirming	202	10.79
Tryptophol	Confirming	290	10.79
Tyrosine	TargetPeak	280	11
Tyrosine	Confirming	218	11
Tyrosine	Confirming	179	11
Undecanoic acid	TargetPeak	243	8.83
Undecanoic acid	Confirming	117	8.83
Undecanoic acid	Confirming	145	8.83
Uracil	TargetPeak	241	7.34
Uracil	Confirming	256	7.34
Uracil	Confirming	255	7.34
Urea	TargetPeak	189	6.55
Urea	Confirming	171	6.55
Urea	Confirming	173	6.55
Uridine	TargetPeak	217	13.26
Uridine	Confirming	258	13.26
Uridine	Confirming	245	13.26
Valine	TargetPeak	144	6.33
Valine	Confirming	218	6.33
Valine	Confirming	246	6.33
Xanthine	TargetPeak	353	11.36
Xanthine	Confirming	368	11.36
Xanthine	Confirming	294	11.36
Xanthurenic acid	TargetPeak	406	12.49
Xanthurenic acid	Confirming	318	12.49
Xanthurenic acid	Confirming	290	12.49
Xylose	TargetPeak	307	9.39
Xylose	Confirming	217	9.39
Xylose	Confirming	103	9.39
